# Supplementary material for: Temporal Expression-based Analysis of Metabolism
Source: PLoS Comput Biol. 2012 Nov 29;8(11):e1002781. doi: 10.1371/journal.pcbi.1002781 (PMC3510039; doi:10.1371/journal.pcbi.1002781)
Supplement: Dataset S1 — Predictions of time-dependent metabolic fluxes for Type 1, 2, and 3 thresholding methods across three different percentiles θ = 65%, 72%, and 85%. There are a total of nine different Excel files, compressed into a single zipped directory, which contains also a README file. (ZIP) [file pcbi.1002781.s001.zip]

Archive with 10 entries (10 files):
- README.txt
- xCut_065_cut_1.xlsx
- xCut_065_cut_2.xlsx
- xCut_065_cut_3.xlsx
- xCut_072_cut_1.xlsx
- xCut_072_cut_2.xlsx
- xCut_072_cut_3.xlsx
- xCut_085_cut_1.xlsx
- xCut_085_cut_2.xlsx
- xCut_085_cut_3.xlsx
