# Supplementary material for: Temporal Expression-based Analysis of Metabolism
Source: PLoS Comput Biol. 2012 Nov 29;8(11):e1002781. doi: 10.1371/journal.pcbi.1002781 (PMC3510039; doi:10.1371/journal.pcbi.1002781)
Supplement: Dataset S1 — Predictions of time-dependent metabolic fluxes for Type 1, 2, and 3 thresholding methods across three different percentiles θ = 65%, 72%, and 85%. There are a total of nine different Excel files, compressed into a single zipped directory, which contains also a README file. (ZIP) [file pcbi.1002781.s001.zip › README.txt]

	This read-me file contains the specific details for nine data sets that contain internal flux predictions over time predicted using the TEAM algorithm.
	File Structure
	-------------------
	- Columns represent each reaction in the stoichiometric matrix for the S. oneidensis MR-1 metabolic model iSO_783, ranging from 1 to 872. Model iSO_783 was previously published by Pinchuk et al. (PLoS Comp Biol, 2010).
	- Rows represent the flux prediction for each hour in the simulation. Row 1 corresponds to hour 15. Hour 15 is used as an initialization hour for the extracellular medium, and so does not contain flux predictions.
	Parameters
	-------------------
	Each file name contains information about the specific model parameters used in the given simulation, described below:
	- xCut: The gene expression percentage threshold (referred to as theta in the paper). Three values, 65%, 72% and 85%, were included here.
	- cut: The type of threshold used in the simulation. Three values were used in this paper: Type 1 (global threshold), Type 2 (specific threshold) and Type 2 (specific threshold with st. dev.).
