# Supplementary material for: Temporal Expression-based Analysis of Metabolism
Source: PLoS Comput Biol. 2012 Nov 29;8(11):e1002781. doi: 10.1371/journal.pcbi.1002781 (PMC3510039; doi:10.1371/journal.pcbi.1002781)
Supplement: Dataset S1 — Predictions of time-dependent metabolic fluxes for Type 1, 2, and 3 thresholding methods across three different percentiles θ = 65%, 72%, and 85%. There are a total of nine different Excel files, compressed into a single zipped directory, which contains also a README file. (ZIP) [file pcbi.1002781.s001.zip › xCut_065_cut_1.xlsx]

## Sheet: Sheet1
0	0	0	0	0	0	0	0	0	0	0	0	0	0	0	0	0	0	0	0	0	0	0	0	0	0	0	0	0	0	0	0	0	0	0	0	0	0	0	0	0	0	0	0	0	0	0	0	0	0
0	0	0.000301517	1.71702e-05	4.72181e-05	2.14628e-05	1.86011e-05	1.71702e-05	3.57713e-05	0	5.43724e-05	3.57713e-05	2.8617e-06	4.29255e-06	2.97415e-07	1.0016e-05	0	0	0	0	0.085815	0	0	0	0.00705514	0.00705514	0.00666969	-0.729872	0.022816	1.56125e-17	0	0	0.00705514	0.520077	-0.00705514	0	0	0	-0.74233	0	0.00135331	0	0	0	0.00135331	0.283342	0	0	0.000189463	0
0	0	0.000400935	2.28317e-05	6.27872e-05	2.85397e-05	2.47344e-05	2.28317e-05	4.75661e-05	0	7.23005e-05	4.75661e-05	3.80529e-06	5.70793e-06	1.4799e-07	1.33185e-05	0	0	0	0	0.114113	0	0	0	0.00938142	0.00938142	0.00886888	-0.960224	0.030339	-1.04083e-17	0	0	0.00938142	0.691566	-0.00938142	0	0	0	-0.97679	0	0.00179953	0	0	0	0.00179953	0.376768	0	0	0.000251934	0
0	0	0.000417177	2.37566e-05	6.53307e-05	2.96958e-05	2.57363e-05	2.37566e-05	4.9493e-05	0	7.52293e-05	4.9493e-05	3.95944e-06	5.93915e-06	1.35759e-07	1.3858e-05	0	0	0	0	0.118735	0	0	0	0.00976145	0.00976145	0.00922815	-1.00324	0.031568	3.1225e-17	0	0	0.00976145	0.719581	-0.00976145	0	0	0	-1.02048	0	0.00187243	0	0	0	0.00187243	0.39203	0	0	0.00026214	0
0	0	0.00057498	3.27429e-05	9.0043e-05	4.09286e-05	3.54715e-05	3.27429e-05	6.82144e-05	0	0.000103686	6.82144e-05	5.45715e-06	8.18573e-06	1.30281e-07	1.91e-05	0	0	0	0	0.163649	0	0	0	0.0134539	0.0134539	0.0127188	-1.36851	0.0435091	6.93889e-18	0	0	0.0134539	0.991774	-0.0134539	0	0	0	-1.39226	0	0.0025807	0	0	0	0.0025807	0.540322	0	0	0.000361298	0
0	0	0.000601786	3.42694e-05	9.42408e-05	4.28367e-05	3.71251e-05	3.42694e-05	7.13945e-05	0	0.00010852	7.13945e-05	5.71156e-06	8.56734e-06	1.44813e-07	1.99905e-05	0	0	0	0	0.171278	0	0	0	0.0140811	0.0140811	0.0133118	-1.43878	0.0455375	0	0	0	0.0140811	1.03801	-0.0140811	0	0	0	-1.46364	0	0.00270101	0	0	0	0.00270101	0.565511	0	0	0.000378142	0
0	0	0.000735901	4.19067e-05	0.000115244	5.23834e-05	4.5399e-05	4.19067e-05	8.73057e-05	0	0.000132705	8.73057e-05	6.98446e-06	1.04767e-05	0	2.44456e-05	0	0	0	0	0.209451	0	0	0	0.0172192	0.0172192	0.0162785	-1.3224	0.0556861	0	0	0	0.0172192	1.46278	-0.0172192	0	0	0	-1.35281	0	0.00330297	0	0	0	0.00330297	0.691543	0	0	0.000462416	0
0	0	0.000770676	4.3887e-05	0.000120689	5.48588e-05	4.75443e-05	4.3887e-05	9.14313e-05	0	0.000138976	9.14313e-05	7.3145e-06	1.09718e-05	0	2.56008e-05	0	0	0	0	0.219349	0	0	0	0.0180329	0.0180329	0.0170477	-1.3929	0.0583175	2.94903e-16	0	0	0.0180329	1.53191	-0.0180329	0	0	0	-1.42474	0	0.00345905	0	0	0	0.00345905	0.724221	0	0	0.000484267	0
0	0	0.000629712	3.58597e-05	9.86142e-05	4.48246e-05	3.8848e-05	3.58597e-05	7.47077e-05	0	0.000113556	7.47077e-05	5.97662e-06	8.96492e-06	0	2.09182e-05	0	0	0	0	0.179228	0	0	0	0.0147345	0.0147345	0.0139295	-1.16623	0.0476507	4.68375e-17	0	0	0.0147345	1.25171	-0.0147345	0	0	0	-1.19225	0	0.00282636	0	0	0	0.00282636	0.591755	0	0	0.00039569	0
0	0	0.000651162	3.70811e-05	0.000101973	4.63514e-05	4.01712e-05	3.70811e-05	7.72524e-05	4.01712e-05	0.000117424	7.72524e-05	6.18019e-06	9.27028e-06	6.18019e-06	2.16307e-05	0	0	0	0	0.185002	0	0	0	0.0152364	0.0152364	0.014404	-0.774924	0.0492738	-3.46945e-18	0	0	0.0152364	1.46841	-0.0152364	0	0	0	-0.801828	0	0.00292263	0	0	0	0.00292263	0.43719	0	0	0.000409168	0
0	0	0.000647439	3.68692e-05	0.00010139	4.60865e-05	3.99416e-05	3.68692e-05	7.68108e-05	3.99416e-05	0.000116752	7.68108e-05	6.14486e-06	9.21729e-06	6.14486e-06	2.1507e-05	0	0	0	0	0.183945	0	0	0	0.0151493	0.0151493	0.0143217	-1.14954	0.0489921	1.73472e-18	0	0	0.0151493	1.3117	-0.0151493	0	0	0	-1.17629	0	0.00290592	0	0	0	0.00290592	0.583009	0	0	0.000406829	0
0	0	0.000668199	3.80514e-05	0.000104641	4.75642e-05	4.12223e-05	3.80514e-05	7.92736e-05	4.12223e-05	0.000120496	7.92736e-05	6.34189e-06	9.51284e-06	6.34189e-06	2.21966e-05	0	0	0	0	0.189843	0	0	0	0.0156351	0.0156351	0.0147809	2.54661	0.050563	0	0	0	0.0156351	2.84671	-0.0156351	0	0	0	2.519	0	0.0029991	0	0	0	0.0029991	0.395516	0	0	0.000419874	0
0	0	0.000569762	3.24457e-05	8.92258e-05	4.05572e-05	3.51495e-05	3.24457e-05	6.75953e-05	3.51495e-05	0.000102745	6.75953e-05	5.40762e-06	8.11143e-06	5.40762e-06	1.89267e-05	0	0	0	0	0.161876	0	0	0	0.0133318	0.0133318	0.0126034	3.78737	0.0431142	3.98986e-17	0	0	0.0133318	3.0835	-0.0133318	0	0	0	3.76383	0	0.00255728	0	0	0	0.00255728	0.33725	0	0	0.000358019	0
0	0	0.000626867	3.56977e-05	9.81686e-05	4.46221e-05	3.86725e-05	3.56977e-05	7.43702e-05	3.86725e-05	0.000113043	7.43702e-05	5.94961e-06	8.92442e-06	5.94961e-06	2.08236e-05	0	0	0	0	0.1781	0	0	0	0.014668	0.014668	0.0138666	0	0.0474354	-1.73472e-18	0	0	0.014668	4.25137	-0.014668	0	0	5.02579	4.99989	0	0.00281359	0	0	0	0.00281359	5.97202	-0.574786	0	0.000393902	0
0	0	4.01122e-05	2.28424e-06	6.28165e-06	2.8553e-06	2.47459e-06	2.28424e-06	4.75883e-06	2.47459e-06	7.23342e-06	4.75883e-06	3.80706e-07	5.71059e-07	3.80706e-07	1.33247e-06	0	0	0	0	0.0113963	0	0	0	0.000938579	0.000938579	0.000887301	0.262353	0.00303532	-2.1684e-19	0	0	0.000938579	0.207753	-0.000938579	0	0	0	0.260696	0	0.000180037	0	0	0	0.000180037	0.0605221	-0.0367791	0	2.52052e-05	0
0	0	0	0	0	0	0	0	0	0	0	0	0	0	0	0	0	0	0	0	0	0	0	0	0	0	0	0	0	0	0	0	0	0	0	0	0	0	0	0	0	0	0	0	0	0	0	0	0	0
[truncated: 822 more columns]
