# Supplementary material for: Temporal Expression-based Analysis of Metabolism
Source: PLoS Comput Biol. 2012 Nov 29;8(11):e1002781. doi: 10.1371/journal.pcbi.1002781 (PMC3510039; doi:10.1371/journal.pcbi.1002781)
Supplement: Dataset S1 — Predictions of time-dependent metabolic fluxes for Type 1, 2, and 3 thresholding methods across three different percentiles θ = 65%, 72%, and 85%. There are a total of nine different Excel files, compressed into a single zipped directory, which contains also a README file. (ZIP) [file pcbi.1002781.s001.zip › xCut_072_cut_3.xlsx]

## Sheet: Sheet1
0	0	0	0	0	0	0	0	0	0	0	0	0	0	0	0	0	0	0	0	0	0	0	0	0	0	0	0	0	0	0	0	0	0	0	0	0	0	0	0	0	0	0	0	0	0	0	0	0	0
0	0	0.000301517	1.71702e-05	4.72181e-05	2.14628e-05	1.86011e-05	1.71702e-05	3.57713e-05	1.86011e-05	5.43724e-05	3.57713e-05	2.8617e-06	4.29255e-06	2.8617e-06	1.0016e-05	0	0	0	0	0.0856642	0	0	0	0.00705514	0.00705514	0.00666969	-1.58979	0.022816	0	0	0	0.00705514	0.0298812	-0.00705514	0	0	0	-1.60225	0	0.00135331	0	0	0	0.00135331	0.673509	-0.276466	0	0.000189463	0
0	0	0.000400935	2.28317e-05	6.27872e-05	2.85397e-05	2.47344e-05	2.28317e-05	4.75661e-05	2.47344e-05	7.23005e-05	4.75661e-05	3.80529e-06	5.70793e-06	3.80529e-06	1.33185e-05	0	0	0	0	0.11391	0	0	0	0.00938142	0.00938142	0.00886888	0	0.030339	0	0	0	0.00938142	0.851256	-0.00938142	0	0	0	-0.0165654	0	0.00179953	0	0	0	0.00179953	0.792584	-0.367625	0	0.000251934	0
0	0	0.000417177	2.37566e-05	6.53307e-05	2.96958e-05	2.57363e-05	2.37566e-05	4.9493e-05	2.57363e-05	7.52293e-05	4.9493e-05	3.95944e-06	5.93915e-06	3.95944e-06	1.3858e-05	0	0	0	0	0.118525	0	0	0	0.00976145	0.00976145	0.00922815	-5.77882e-27	0.031568	0	0	0	0.00976145	0.583484	-0.00976145	0	0	0	-0.0172364	0	0.00187243	0	0	0	0.00187243	0.629449	-0.382517	0	0.00026214	0
0	0	0.00057498	3.27429e-05	9.0043e-05	4.09286e-05	3.54715e-05	3.27429e-05	6.82144e-05	3.54715e-05	0.000103686	6.82144e-05	5.45715e-06	8.18573e-06	5.45715e-06	1.91e-05	0	0	0	0	0.163358	0	0	0	0.0134539	0.0134539	0.0127188	0	0.0435091	0	0	0	0.0134539	1.09648	-0.0134539	0	0	0	-0.0237564	0	0.0025807	0	0	0	0.0025807	0.867548	-0.527209	0	0.000361298	0
0	0	0.000601786	3.42694e-05	9.42408e-05	4.28367e-05	3.71251e-05	3.42694e-05	7.13945e-05	3.71251e-05	0.00010852	7.13945e-05	5.71156e-06	8.56734e-06	5.71156e-06	1.99905e-05	0	0	0	0	0.170974	0	0	0	0.0140811	0.0140811	0.0133118	0	0.0455375	0	0	0	0.0140811	1.16386	-0.0140811	0	0	0	-0.0248639	0	0.00270101	0	0	0	0.00270101	0.907993	-0.551788	0	0.000378142	0
0	0	0.000735901	4.19067e-05	0.000115244	5.23834e-05	4.5399e-05	4.19067e-05	8.73057e-05	4.5399e-05	0.000132705	8.73057e-05	6.98446e-06	1.04767e-05	6.98446e-06	2.44456e-05	0	0	0	0	0.209078	0	0	0	0.0172192	0.0172192	0.0162785	0	0.0556861	0	0	0	0.0172192	1.44175	-0.0172192	0	0	0	-0.0304051	0	0.00330297	0	0	0	0.00330297	1.11035	-0.674761	0	0.000462416	0
0	0	0.000770676	4.3887e-05	0.000120689	5.48588e-05	4.75443e-05	4.3887e-05	9.14313e-05	4.75443e-05	0.000138976	9.14313e-05	7.3145e-06	1.09718e-05	7.3145e-06	2.56008e-05	0	0	0	0	0.218957	0	0	0	0.0180329	0.0180329	0.0170477	0	0.0583175	0	0	0	0.0180329	1.48548	-0.0180329	0	0	0	-0.0318419	0	0.00345905	0	0	0	0.00345905	1.16282	-0.706646	0	0.000484267	0
0	0	0.000629712	3.58597e-05	9.86142e-05	4.48246e-05	3.8848e-05	3.58597e-05	7.47077e-05	3.8848e-05	0.000113556	7.47077e-05	5.97662e-06	8.96492e-06	5.97662e-06	2.09182e-05	0	0	0	0	0.178908	0	0	0	0.0147345	0.0147345	0.0139295	2.5167e-24	0.0476507	0	0	0	0.0147345	1.12846	-0.0147345	0	0	0	-0.0260178	0	0.00282636	0	0	0	0.00282636	0.950129	-0.577394	0	0.00039569	0
0	0	0.000651162	3.70811e-05	0.000101973	4.63514e-05	4.01712e-05	3.70811e-05	7.72524e-05	4.01712e-05	0.000117424	7.72524e-05	6.18019e-06	9.27028e-06	6.18019e-06	2.16307e-05	0	0	0	0	0.185002	0	0	0	0.0152364	0.0152364	0.014404	-2.92868e-28	0.0492738	0	0	0	0.0152364	1.26044	-0.0152364	0	0	0	-0.026904	0	0.00292263	0	0	0	0.00292263	0.982493	-0.597061	0	0.000409168	0
0	0	0.000647439	3.68692e-05	0.00010139	4.60865e-05	3.99416e-05	3.68692e-05	7.68108e-05	3.99416e-05	0.000116752	7.68108e-05	6.14486e-06	9.21729e-06	6.14486e-06	2.1507e-05	0	0	0	0	0.183945	0	0	0	0.0151493	0.0151493	0.0143217	-1.32304e-27	0.0489921	0	0	0	0.0151493	1.463	-0.0151493	0	0	0	-0.0267502	0	0.00290592	0	0	0	0.00290592	0.976876	-0.593648	0	0.000406829	0
0	0	0.000668199	3.80514e-05	0.000104641	4.75642e-05	4.12223e-05	3.80514e-05	7.92736e-05	4.12223e-05	0.000120496	7.92736e-05	6.34189e-06	9.51284e-06	6.34189e-06	2.21966e-05	0	0	0	0	0.189843	0	0	0	0.0156351	0.0156351	0.0147809	0	0.050563	0	0	0	0.0156351	1.29886	-0.0156351	0	0	0	-0.0276079	0	0.0029991	0	0	0	0.0029991	1.0082	-0.612683	0	0.000419874	0
0	0	0.000569762	3.24457e-05	8.92258e-05	4.05572e-05	3.51495e-05	3.24457e-05	6.75953e-05	3.51495e-05	0.000102745	6.75953e-05	5.40762e-06	8.11143e-06	5.40762e-06	1.89267e-05	0	0	0	0	0.161876	0	0	0	0.0133318	0.0133318	0.0126034	0	0.0431142	0	0	0	0.0133318	1.11473	-0.0133318	0	0	0	-0.0235408	0	0.00255728	0	0	0	0.00255728	0.859674	-0.522424	0	0.000358019	0
0	0	0.000626867	3.56977e-05	9.81686e-05	4.46221e-05	3.86725e-05	3.56977e-05	7.43702e-05	3.86725e-05	0.000113043	7.43702e-05	5.94961e-06	8.92442e-06	5.94961e-06	2.08236e-05	0	0	0	0	0.1781	0	0	0	0.014668	0.014668	0.0138666	-6.66562e-29	0.0474354	0	0	0	0.014668	1.22393	-0.014668	0	0	0	-0.0259002	0	0.00281359	0	0	0	0.00281359	0.947917	-0.576866	0	0.000393902	0
0	0	0.000564567	3.21499e-05	8.84123e-05	4.01874e-05	3.48291e-05	3.21499e-05	6.6979e-05	3.48291e-05	0.000101808	6.6979e-05	5.35832e-06	8.03748e-06	5.35832e-06	1.87541e-05	0	0	0	0	0.1604	0	0	0	0.0132102	0.0132102	0.0124885	-1.25879	0.0427211	0	0	0	0.0132102	0.96602	-0.0132102	0	0	0	-1.28212	0	0.00253396	0	0	0	0.00253396	0.851836	-0.517661	0	0.000354755	0
0	0	0.000612721	3.48921e-05	9.59532e-05	4.36151e-05	3.77997e-05	3.48921e-05	7.26918e-05	3.77997e-05	0.000110492	7.26918e-05	5.81534e-06	8.72302e-06	5.81534e-06	2.03537e-05	0	0	0	0	0.174081	0	0	0	0.0143369	0.0143369	0.0135537	0.853807	0.0463649	0	0	0	0.0143369	1.5046	-0.0143369	0	0	0	0.828491	0	0.00275009	0	0	0	0.00275009	0.924492	-0.561814	0	0.000385013	0
0	0	0.000456894	2.60183e-05	7.15504e-05	3.25229e-05	2.81865e-05	2.60183e-05	5.42048e-05	2.81865e-05	8.23914e-05	5.42048e-05	4.33639e-06	6.50458e-06	4.33639e-06	1.51774e-05	0	0	0	0	0.129809	0	0	0	0.0106908	0.0106908	0.0101067	2.37614	0.0345734	0	0	0	0.0106908	1.75422	-0.0106908	0	0	0	2.35726	0	0.00205069	0	0	0	0.00205069	0.689375	-0.418934	0	0.000287097	0
0	0	0	0	0	0	0	0	0	0	0	0	0	0	0	0	0	0	0	0	0	0	0	0	0	0	0	0	0	0	0	0	0	0	0	0	0	0	0	0	0	0	0	0	0	0	0	0	0	0
[truncated: 822 more columns]
